# Supplementary material for: Fight or Flight? Alternative Defense of the Pea Aphids, Acyrthosiphon pisum on Different Host Plants
Source: Insects. 2021 Jul 6;12(7):614. doi: 10.3390/insects12070614 (PMC8306235; doi:10.3390/insects12070614)
Supplement: Supplementary file 1 [file insects-12-00614-s001.zip]

Archive with 1 entries (1 files):
- insects-1241947-supplementary.pdf
